# Supplementary material for: Distinct Antibody Responses to Endemic Coronaviruses Pre- and Post-SARS-CoV-2 Infection in Kenyan Infants and Mothers
Source: Viruses. 2022 Jul 12;14(7):1517. doi: 10.3390/v14071517 (PMC9323260; doi:10.3390/v14071517)
Supplement: Supplementary file 1 [file viruses-14-01517-s001.zip]

Archive with 1 entries (1 files):
- viruses-1778460-supplementary.pdf
